# Supplementary material for: Genetically Improved Yeast Strains with Lower Ethanol Yield for the Wine Industry Generated Through a Two-Round Breeding Program
Source: J Fungi (Basel). 2025 Feb 11;11(2):137. doi: 10.3390/jof11020137 (PMC11855951; doi:10.3390/jof11020137)
Supplement: Supplementary file 1 [file jof-11-00137-s001.zip › Table_S1.xlsx]

## Sheet: Hoja1
Table S1. Oenological parameters of F1 population.
F1 strain	Parental F0 strain 1	Parental F0 strain 2	F1 Family	CO2 loss (g/L)	Acetic acid produced (g/L)	Residual glucose (g/L)	Residual fructose (g/L)	Glicerol produced (g/L)	Ethanol produced (% ABV)	Ethanol yield (g ethanol/g sugar)	Potential alcohol (g/L sugar to obtain 1% ABV)
A1	L323	L370	1	112.25	1.90436	4.27516	30.1074	9.0827	14.8846	0.544666	14.486
A2	L84	L15	3	148.208	2.0866	2.79398	23.2596	9.07768	14.4799	0.510149	15.4661
A3	L530	L1070	5	142.792	2.36799	8.45336	38.2876	9.52611	12.4047	0.481519	16.3857
A4	L530	L1070	5	145.75	2.38376	5.09518	31.6465	9.71349	13.6019	0.503236	15.6785
A5	L1006	L505	11	128.625	2.12982	6.67974	35.9159	8.58428	13.7811	0.524256	15.0499
A6	L323	L370	1	131.458	2.16078	3.19046	26.4673	9.59388	14.6555	0.524783	15.0348
A7	L530	L14	9	114.708	2.12522	34.1483	69.0607	8.22473	9.27426	0.49849	15.8278
A8	L84	L15	3	138.042	2.03486	5.37458	32.5682	8.8549	13.9351	0.518481	15.2175
A9	L530	L14	9	131.083	2.29566	33.9235	69.7019	8.83812	8.82376	0.475625	16.5887
A10	L84	L9	4	127.625	2.05521	7.05285	37.2557	8.74886	13.7554	0.527634	14.9535
A11	L530	L14	9	114.5	2.17474	31.2624	66.9838	8.43689	9.53712	0.495855	15.9119
A12	L1006	L505	11	117.083	2.19459	24.3298	62.2263	8.4808	10.3889	0.50151	15.7325
A13	L84	L15	3	167.792	2.32523	5.87864	31.7266	9.50579	11.8774	0.441219	17.8823
A14	L402	L6	25	96.4583	2.00793	23.1762	71.9089	10.8276	9.61663	0.489786	16.1091
A15	L530	L14	9	129.25	2.43198	8.53322	39.6569	9.44072	13.3685	0.522659	15.0959
A16	L84	L9	4	120.417	2.01833	5.85916	33.6051	8.90061	14.1343	0.529696	14.8953
A17	L84	L9	4	132.875	2.06621	4.28376	29.2876	9.06503	14.3522	0.523215	15.0798
A18	L84	L15	3	130.042	2.08828	5.82308	33.5451	8.87528	13.3069	0.498461	15.8287
A19	L1006	L536	12	117.667	2.26538	13.5647	49.1778	9.09255	12.4945	0.52645	14.9872
A20	L530	L14	9	112.042	2.16593	8.0802	38.8071	8.97229	13.8758	0.539011	14.6379
A21	L1006	L536	12	122.458	2.27606	13.7575	49.3011	9.24932	12.1463	0.512642	15.3909
A22	L530	L1060	10	100.458	2.59524	16.3587	52.6373	10.0014	12.4281	0.541745	14.5641
A23	L1006	L536	12	103.75	2.04978	16.0091	52.9798	8.58637	12.7537	0.555913	14.1929
A24	L84	L15	3	145.25	2.21729	3.92616	27.9461	8.9966	13.3499	0.482885	16.3393
A25	L1006	L536	12	106.875	2.15717	10.3366	42.4086	8.89003	13.8172	0.552673	14.2761
A26	L84	L15	3	139.083	2.11908	6.06688	34.3377	8.91136	12.9323	0.486822	16.2072
A27	L323	L351	2	133.333	2.14538	5.70119	33.9755	8.99556	13.4888	0.506016	15.5924
A28	L323	L351	2	145.292	2.22076	4.50515	30.1071	9.62771	13.3963	0.490729	16.0781
A29	L402	L523	28	100.667	2.03282	31.4846	79.9269	10.9214	7.57144	0.43105	18.3041
A30	L1006	L462	13	123.042	1.95512	13.3623	51.1576	8.70754	13.0134	0.553567	14.253
A31	L402	L518	26	98.8333	1.95155	27.5804	71.4621	9.4382	9.80658	0.512555	15.3935
A32	L402	L80	27	119.083	3.01856	4.13802	45.7776	13.8483	13.2293	0.521676	15.1243
A33	L1006	L462	13	135.75	2.29107	14.1744	52.9997	9.50051	11.5188	0.497104	15.8719
A34	L1006	L536	12	98.4167	2.15508	19.157	58.3094	8.98083	12.1414	0.555231	14.2103
A35	L530	L1060	10	95.6667	2.15043	17.1617	51.4838	8.78135	12.3119	0.535641	14.73
A36	L323	L351	2	133.5	2.05393	6.16673	35.0367	9.02143	14.0581	0.531226	14.8524
A37	L323	L351	2	138.917	2.19656	4.14079	25.9154	9.19317	14.3035	0.513107	15.3769
A38	L1006	L505	11	120.333	2.00617	16.5604	53.1187	8.06583	11.9186	0.521502	15.1294
A39	L1006	L536	12	97.7083	2.02987	19.2986	57.8327	8.40215	12.1406	0.554118	14.2388
A40	L1006	L508	14	112.292	2.36489	10.5587	43.2464	9.1348	13.5559	0.545153	14.473
A41	L402	L523	28	107.25	2.13953	16.8513	59.9086	10.4028	11.1645	0.508475	15.517
A42	L402	L523	28	112.042	1.25656	65.2859	100.894	6.34231	5.86225	0.551818	14.2982
A43	L402	L523	28	94.375	1.74039	39.3248	83.2098	8.3144	8.21374	0.508424	15.5186
A44	L402	L6	25	126	2.42998	6.75983	45.4735	11.8515	13.3828	0.533915	14.7776
A45	L530	L1060	10	103.5	2.61675	17.1156	55.9991	10.05	12.3577	0.551217	14.3138
A46	L1006	L536	12	115.292	2.19126	12.4692	47.2508	8.79872	13.1872	0.54681	14.4291
A47	L402	L6	25	129.042	2.37457	14.6105	56.5289	10.8666	11.5558	0.509754	15.478
A48	L530	L1060	10	129.417	2.41986	23.1736	61.3097	9.34368	10.079	0.480455	16.4219
A49	L402	L523	28	115.25	1.96939	24.3653	70.2407	10.8388	9.34752	0.474612	16.6241
A50	L402	L523	28	90.125	1.85934	27.3411	71.4003	9.19431	10.1576	0.529842	14.8912
A51	L84	L15	3	112.292	2.12572	6.86636	36.2779	8.97166	13.8701	0.52904	14.9138
A52	L84	L15	3	157.167	2.30434	5.40444	30.7494	9.61328	12.5979	0.464809	16.9747
A53	L530	L14	9	126.333	2.33315	12.5778	47.3261	9.37994	12.1956	0.506182	15.5873
A54	L530	L14	9	124.75	2.40267	19.5545	53.7754	9.2967	11.0424	0.49315	15.9992
A55	L402	L6	25	86.1667	1.97045	29.8536	74.9353	9.00611	9.58085	0.520572	15.1564
A56	L402	L518	26	153.458	2.24477	8.99334	41.959	10.5316	12.1363	0.481068	16.401
A57	L298	L269	37	74.4167	2.22765	34.6797	77.0185	9.58843	8.98197	0.512414	15.3977
A58	L298	L269	37	71.5	1.91561	50.5719	88.5084	8.27758	7.26231	0.516587	15.2733
A59	L298	L269	37	64.25	1.93629	45.367	82.2242	8.4235	7.76148	0.500275	15.7713
A60	L298	L269	37	77.1667	1.86946	48.3522	86.8109	8.39616	7.56869	0.520016	15.1726
A61	L298	L269	37	85.875	1.82342	51.1739	88.3413	8.7678	6.84575	0.488872	16.1392
A62	L298	L269	37	83.1667	1.78604	53.2107	91.1286	8.34661	6.79763	0.507599	15.5438
A63	L298	L269	37	111.583	2.14768	39.2446	80.0683	10.4467	7.56321	0.456615	17.2793
A64	L298	L269	37	67.625	1.43017	71.0374	101.294	6.05503	5.24555	0.532875	14.8065
A65	L298	L269	37	96.5	1.99457	42.5084	79.9799	9.24292	7.8486	0.485645	16.2464
A66	L298	L269	37	105	2.22789	28.9615	68.5269	10.3382	9.52899	0.492971	16.005
A67	L402	L84	29	122.125	2.15923	14.5684	59.9497	10.5237	10.9825	0.493794	15.9783
A68	L402	L84	29	100.958	2.3	24.9904	73.9537	10.0912	9.4708	0.494682	15.9496
A69	L298	L321	38	122.125	2.3177	22.1573	62.296	11.8276	10.4817	0.499559	15.7939
A70	L298	L321	38	63.5	1.63861	57.1376	91.773	7.61639	6.32098	0.493351	15.9927
A71	L298	L321	38	107.25	2.07521	28.0854	69.4884	11.1332	9.45336	0.489332	16.124
A72	L298	L321	38	73.4583	1.36186	66.7377	98.2619	6.89948	5.34952	0.496559	15.8893
A73	L298	L321	38	87.4583	1.86389	50.3302	86.0722	8.6864	7.05692	0.490143	16.0973
A74	L298	L321	38	69.0833	1.92573	46.3395	81.4854	8.61194	8.07679	0.521595	15.1267
A75	L298	L321	38	70.8333	1.36287	65.0957	97.4859	6.74291	5.78794	0.522394	15.1036
A76	L298	L321	38	82.4167	2.11403	36.6388	76.487	9.43146	8.99178	0.518324	15.2221
A77	L298	L321	38	100.75	2.35807	27.7298	67.6297	10.7256	9.93881	0.507093	15.5593
A78	L530	L1060	10	118	2.34275	11.6334	45.534	9.43107	11.9999	0.490993	16.0695
A79	L530	L1060	10	100.792	2.13798	22.3675	60.1953	8.63184	10.7196	0.505129	15.6198
A80	L499	L274	30	116.5	2.63765	7.17871	43.8605	11.8667	13.3837	0.530746	14.8659
A81	L499	L274	30	115.75	2.1452	19.7645	65.2865	10.7025	10.8579	0.519367	15.1916
A82	L499	L274	30	126.375	2.44045	13.5703	51.3321	10.6883	11.7179	0.499489	15.7962
A83	L499	L274	30	144.583	2.56903	1.12922	25.7531	10.8552	14.018	0.495712	15.9165
A84	L298	L295	39	93.5417	1.55635	58.8265	96.7598	6.8294	5.8454	0.48849	16.1518
A85	L298	L295	39	172.75	2.39411	16.929	50.2349	12.5191	10.8708	0.469113	16.819
A86	L298	L295	39	114.625	2.74979	14.5323	54.506	11.8676	10.963	0.477992	16.5066
A87	L163	L160	8	171.583	2.44007	2.94554	24.0707	10.2644	12.5472	0.443967	17.7716
A88	L163	L160	8	144.417	1.97878	3.1399	25.8237	9.20105	13.9405	0.497612	15.8557
A89	L163	L160	8	107.583	2.76772	15.6213	61.297	11.527	11.4666	0.522708	15.0945
A90	L163	L372	6	136.292	2.03553	5.98474	32.3843	9.4133	13.5115	0.503735	15.663
A91	L163	L372	6	154.125	2.41212	3.33474	25.2529	9.84632	13.3548	0.475895	16.5793
A92	L163	L372	6	124.792	2.10326	7.65616	37.5987	8.95789	13.7265	0.52896	14.9161
A93	L163	L372	6	142	2.42054	10.0294	41.6619	9.84982	11.9856	0.476865	16.5456
A94	L163	L372	6	125.417	2.05801	3.58996	26.4447	9.1196	15.0418	0.539539	14.6236
A95	L163	L980	7	163.875	2.38739	1.29655	15.8263	10.3011	13.7868	0.467106	16.8913
A96	L163	L980	7	126.417	2.03702	2.75422	24.8193	9.32516	15.4343	0.54749	14.4112
A97	L163	L980	7	136.75	2.19042	1.54354	18.393	9.37633	15.0145	0.514922	15.3227
A98	L517	L960	15	140.792	2.06074	7.10655	37.3742	9.26764	12.9151	0.495818	15.9131
A99	L517	L960	15	130.292	2.36425	9.67358	31.2587	12.2416	14.1847	0.535316	14.739
A100	L517	L960	15	135.792	2.52182	7.38729	37.4807	10.1296	13.7542	0.529029	14.9141
A101	L517	L960	15	154.125	2.08067	18.0648	42.0647	10.3903	11.2049	0.465617	16.9452
A102	L517	L373	16	105.458	1.92499	22.7093	62.0087	7.80914	11.2327	0.536213	14.7143
A103	L517	L373	16	107	1.92608	13.6138	52.1083	7.98579	13.2702	0.568173	13.8866
A104	L517	L373	16	130.917	2.03591	7.29705	36.7562	8.56036	14.5932	0.559079	14.1125
A105	L517	L373	16	131.208	1.87559	7.01804	36.315	8.02335	14.7448	0.562919	14.0162
A106	L517	L373	16	153.5	1.84523	6.27561	34.336	8.35585	13.2621	0.499731	15.7885
A107	L517	L160	17	140.292	1.74231	8.61292	38.0154	7.33528	13.0743	0.50723	15.5551
A108	L517	L160	17	109.083	1.98174	15.7845	54.1881	8.61419	12.5633	0.550608	14.3296
A109	L517	L160	17	106.708	2.64838	25.201	60.463	10.4461	11.0231	0.529234	14.9083
A110	L517	L160	17	115.833	2.00389	28.2146	66.0151	8.31435	10.4207	0.527825	14.9481
A111	L333	L19	18	139.125	2.55071	1.40951	21.7913	11.9396	15.3998	0.535737	14.7274
A112	L333	L19	18	151.25	2.74235	2.28279	25.5383	12.3196	14.0664	0.499527	15.795
A113	L333	L1233	19	156.667	3.02951	7.23497	44.8099	13.2434	12.1104	0.482691	16.3459
A114	L333	L1233	19	96.625	2.58354	29.5445	75.2732	12.3002	9.12444	0.495872	15.9114
A115	L333	L1233	19	123.042	2.83629	10.5243	51.9357	13.7342	11.757	0.49463	15.9513
A116	L333	L1233	19	107.042	2.87398	8.61783	51.6385	13.9683	12.6692	0.526817	14.9767
A117	L333	L1233	19	87.625	2.38796	34.2855	79.0188	10.6673	9.08399	0.524323	15.048
A118	L333	L1233	19	112.875	2.79231	14.2976	62.5887	13.4835	11.4985	0.524068	15.0553
A119	L333	L1233	19	119.75	2.89465	10.7948	54.863	13.7721	11.6971	0.500644	15.7597
A120	L3	L168	20	178.542	2.52295	0.813613	15.6828	11.2211	14.1666	0.478685	16.4826
A121	L3	L17	21	147.208	2.61434	0.833857	16.8816	11.5991	15.5097	0.526817	14.9767
A122	L171	L254	22	156.167	2.59	1.33714	21.4057	11.7793	14.621	0.507617	15.5432
A123	L171	L254	22	158.292	2.51228	1.65488	23.3335	11.7521	14.8703	0.521425	15.1316
A124	L171	L254	22	183.75	2.7627	0.510713	8.46796	12.3867	14.3335	0.469217	16.8152
A125	L171	L254	22	142.5	2.48625	2.16092	32.7526	11.6942	14.7958	0.542754	14.537
A126	L171	L254	22	124.792	2.57468	13.1953	54.91	10.7724	12.3971	0.537744	14.6724
A127	L171	L254	22	158.333	2.83847	1.57784	26.1562	11.7817	13.9039	0.493562	15.9858
A128	L171	L290	23	147.292	2.89399	4.40951	39.4865	11.5171	12.9521	0.495826	15.9128
A129	L171	L290	23	160.417	2.92066	1.30218	24.3482	11.8907	14.8818	0.523367	15.0755
A130	L171	L270	24	115.833	2.36304	5.75861	43.2652	10.3359	14.0066	0.549878	14.3486
A131	L171	L270	24	125.125	2.43049	25.2906	71.8445	10.1105	9.831	0.507419	15.5493
A132	L171	L270	24	121.208	2.33494	11.4026	54.2839	9.75593	12.7746	0.546847	14.4282
A133	L171	L270	24	105.875	2.4013	6.65471	47.13	10.1306	13.7011	0.550932	14.3212
A134	L171	L270	24	100.667	2.38742	36.2155	82.2986	9.47981	9.04988	0.543051	14.529
A135	L171	L270	24	96.3333	2.48187	22.5155	69.1772	10.0528	11.1085	0.553644	14.251
A136	L171	L270	24	98.2917	2.51946	10.3938	51.2176	10.6583	12.9159	0.540936	14.5858
A137	L957	L1053	31	144.458	2.24169	10.6682	43.475	11.1765	12.0949	0.487239	16.1933
A138	L957	L1053	31	120.5	2.28629	18.8239	53.8944	10.6497	11.0395	0.491317	16.0589
A139	L20	L7	33	140.875	3.02812	7.20336	39.7837	12.0306	11.9748	0.465396	16.9533
A141	L20	L7	33	140.583	1.19241	12.3009	46.0174	10.4673	8.87802	0.365437	21.5906
A142	L20	L17	34	114.792	2.45106	20.9236	54.5613	10.5779	10.4011	0.470243	16.7786
A143	L20	L17	34	121.667	3.26781	3.8157	34.9011	13.5458	10.0489	0.37526	21.0254
A144	L957	L1053	31	114.708	2.27894	25.4097	64.6483	10.2663	9.50533	0.468901	16.8266
A145	L957	L12	32	146.958	3.03422	6.41614	39.9944	12.5384	11.2001	0.434055	18.1774
A146	L20	L7	33	136.625	2.83639	1.08237	25.576	11.7054	13.6815	0.483327	16.3244
A147	L957	L1053	31	100.792	2.26518	18.7794	55.8772	10.114	11.6765	0.525414	15.0167
A148	L957	L1053	31	124.542	2.42457	18.7434	56.6104	10.3357	10.4713	0.473061	16.6786
A149	L957	L1053	31	94.9167	1.36002	18.8741	61.2235	11.3546	8.12765	0.377435	20.9042
A150	L983	L326	36	133.875	2.92749	2.49696	29.2439	12.9066	13.6033	0.491755	16.0446
A151	L957	L12	32	144.25	2.91741	6.53724	38.4717	11.4155	11.1093	0.427589	18.4523
A152	L983	L297	35	100.458	2.08875	29.7519	66.886	9.74743	9.38733	0.482948	16.3371
A153	L983	L297	35	106	2.72834	8.18136	44.7898	12.0567	12.4755	0.499581	15.7932
A154	L167	L21	40	104.792	2.54046	39.8146	82.9389	9.30194	7.60437	0.471513	16.7334
A155	L167	L21	40	122.958	2.68537	18.8673	60.2747	10.7361	10.6032	0.489645	16.1137
A156	L167	L313	41	150.833	2.7889	-0.381373	7.14344	13.7766	14.478	0.469629	16.8005
A157	L167	L313	41	120.083	2.46882	27.3313	70.1768	9.63922	8.73354	0.451877	17.4605
A158	L167	L313	41	71.9583	1.55773	43.8178	86.9854	6.93557	7.91381	0.523839	15.0619
A159	L167	L503	42	104.875	1.47955	76.0768	102.759	5.57203	4.51534	0.500617	15.7606
A160	L167	L507	43	92.1667	1.66843	67.9891	97.1996	6.02806	5.47734	0.509557	15.484
A161	L167	L277	44	106.833	3.0615	27.3722	66.87	11.7248	10.3375	0.523652	15.0673
A162	L167	L277	44	99.8333	2.60081	56.1209	92.0924	9.00223	6.30631	0.488834	16.1405
A163	L167	L277	44	103.667	2.36638	35.2334	73.7624	9.37831	9.40141	0.526063	14.9982
A164	L167	L277	44	115.833	3.4168	9.55189	48.4448	12.4078	12.0936	0.496963	15.8764
A165	L167	L277	44	112.167	2.73077	21.5885	59.136	10.7398	10.703	0.498869	15.8158
A166	L167	L277	44	69.7083	2.40313	48.2254	85.6725	8.66687	7.81611	0.531162	14.8542
A167	L1054	L348	45	90.375	2.90306	17.2522	53.9104	12.6313	11.1258	0.490851	16.0741
A168	L1054	L348	45	68.75	1.4289	73.4639	102.968	5.92804	5.29966	0.568376	13.8817
A169	L1054	L348	45	115.583	2.59915	15.6527	48.8951	10.7179	12.0983	0.51472	15.3287
A170	L1054	L77	46	125.458	2.64279	6.82545	39.1075	12.0484	12.9534	0.500826	15.754
A171	L1054	L77	46	84.75	2.15855	44.053	83.0715	8.36858	8.03406	0.515878	15.2943
A172	L1054	L77	46	116.375	2.39569	7.11798	37.8942	12.0874	12.8595	0.494964	15.9406
A173	L298	L300	47	80.9167	2.25118	43.5738	84.3968	9.63985	8.09041	0.523098	15.0832
A174	L298	L300	47	112.542	2.96986	12.2582	50.8431	12.9108	11.6326	0.491074	16.0668
A175	L298	L300	47	129.333	3.20245	8.60987	45.0375	14.4675	10.7214	0.430816	18.3141
A176	L298	L300	47	99.125	2.24632	40.7484	78.5044	9.60979	8.40122	0.506976	15.5629
A177	L1006	L505	48	98.0833	2.26045	26.1768	69.898	9.47584	10.0406	0.514668	15.3303
A178	L1006	L505	48	94.875	2.17275	35.0124	77.4984	9.49854	9.22109	0.529165	14.9103
A179	L1006	L505	48	99.25	2.86173	18.6982	62.1244	10.339	11.1701	0.520944	15.1456
A180	L1006	L505	48	100.333	2.33341	23.6637	67.867	10.3512	9.50422	0.473204	16.6736
A181	L471	L480	49	86.9583	2.0493	39.8375	77.3856	9.2599	8.61969	0.512208	15.4039
A182	L471	L480	49	111.417	2.04644	18.35	60.1474	10.8283	11.1882	0.514714	15.3289
A183	L1054	L962	52	86	2.61963	6.29989	40.565	12.1018	12.8425	0.498819	15.8174
A184	L1054	L962	52	139.583	3.22217	0.946266	24.8067	13.2944	14.4454	0.508252	15.5238
A185	L1054	L962	52	131.625	2.83553	1.31384	26.405	12.9709	14.7017	0.521845	15.1194
A186	L1054	L962	52	118.208	3.04953	1.09155	26.2971	12.9979	14.5816	0.516816	15.2666
A187	L1063	L1334	50	127	3.60209	4.3489	38.8885	14.0873	12.9159	0.492866	16.0084
A188	L1054	L494	53	133.583	2.75719	4.51223	31.9008	13.3324	13.2508	0.489492	16.1188
A189	L956	L957	51	21.4583	0.721102	100.168	115.027	3.07969	1.97471	0.44764	17.6258
A190	L956	L957	51	42.9167	1.16865	73.4517	100.388	5.67953	5.27604	0.546586	14.4351
A191	L956	L957	51	86.2917	1.96057	26.7056	62.171	9.41803	10.5193	0.515118	15.3169
A192	L956	L957	51	89.0833	2.33621	35.0694	65.4399	11.6849	9.73558	0.513836	15.3551
A200	L846	L720	54	145.667	3.01588	12.2369	64.3135	11.1258	11.0333	0.501889	15.7206
A201	L846	L720	54	144.542	3.02216	-0.0360818	16.0837	13.5417	15.5483	0.524364	15.0468
A202	L846	L720	54	141.417	2.61437	16.5893	56.6792	11.712	10.9927	0.490758	16.0772
A203	L846	L720	54	128.5	1.97323	46.3922	90.3432	8.4855	6.70769	0.467257	16.8858
