# Supplementary material for: Genetically Improved Yeast Strains with Lower Ethanol Yield for the Wine Industry Generated Through a Two-Round Breeding Program
Source: J Fungi (Basel). 2025 Feb 11;11(2):137. doi: 10.3390/jof11020137 (PMC11855951; doi:10.3390/jof11020137)
Supplement: Supplementary file 1 [file jof-11-00137-s001.zip › Table_S2.xlsx]

## Sheet: Hoja1
Table S2. Hybris obtained by cross.
Popuation	Family	Parental F0 strain 1	Parental F0 strain 2	Potential hybrids obtained	Potential hybrids sent for molecular identification	Confirmed hybrids	Hybridization yield (%)	Confirmed hybrids phenotyped
F2	B	A143	A180	34	30	7	23.3333	7
F2	C	A143	A113	41	40	3	7.5	3
F2	D	A175	A139	22	20	13	65	13
F2	E	A175	A91	44	43	2	4.65116	2
F2	F	A149	A154	23	20	13	65	13
F2	G	A149	A146	23	20	7	35	7
F2	H	A29	A63	23	20	13	65	13
F2	I	A151	A3	23	23	7	30.4348	7
F2	J	A151	A93	24	20	8	40	8
F2	K	A157	A86	21	20	7	35	7
F2	L	A141	A56	22	20	7	35	7
F2	M	A141	A144	24	20	7	35	7
F2	N	A152	A24	23	23	0	0	0
F2	O	A152	A95	22	22	2	9.09091	2
F2	R	A52	A49	23	20	9	45	9
F2	S	A52	A95	43	41	11	26.8293	11
F2	T	A145	A87	46	46	5	10.8696	5
F2	U	A145	A156	22	20	11	55	11
F2	V	A13	A85	24	24	4	16.6667	4
F2	W	A13	A9	27	27	1	3.7037	1
F2	X	A120	A95	45	41	8	19.5122	8
F2	Y	A120	A142	50	47	11	23.4043	11
F2	Z	A124	A101	25	25	6	24	6
F3	C1	Z1K4	C2A7	30	30	11	36.6667	11
F3	C2	Z1K4	H2C8	36	36	18	50	16
F3	C3	Z2B4	U2B2	31	31	10	32.2581	10
F3	C4	Z2B4	R2C5	30	30	12	40	12
F3	C5	U1C10	Y3A9	30	20	4	20	4
F3	C6	U1C10	H2A4	35	34	26	76.4706	16
F3	C7	U2A2	Y2A5	34	34	19	55.8824	19
F3	C8	U2A2	Z2A10	33	33	4	12.1212	4
F3	C9	U2C6	B4B5	32	26	5	19.2308	5
F3	C10	U2C6	M1B4	31	27	4	14.8148	4
F3	C11	H2A4	Z1K6	19	19	11	57.8947	11
F3	C12	H2A4	U1C6	24	24	8	33.3333	8
