# Supplementary material for: Genetically Improved Yeast Strains with Lower Ethanol Yield for the Wine Industry Generated Through a Two-Round Breeding Program
Source: J Fungi (Basel). 2025 Feb 11;11(2):137. doi: 10.3390/jof11020137 (PMC11855951; doi:10.3390/jof11020137)
Supplement: Supplementary file 1 [file jof-11-00137-s001.zip › Table_S3.xlsx]

## Sheet: Hoja1
Table S3. Oenological parameters of F2 population.
F2 strain	Parental F1 strain 1	Parental F1 strain 2	F2 Family	CO2 loss (g/L)	Acetic acid produced (g/L)	Residual glucose (g/L)	Residual fructose (g/L)	Glicerol produced (g/L)	Ethanol produced (% ABV)	Ethanol yield (g ethanol/g sugar)	Potential alcohol (g/L sugar to obtain 1% ABV)
B1K7	A143	A180	B	97.22	2.2	20.9	56.3	8.1	9.1	0.474314	16.5714
B1K8	A143	A180	B	124.723	2.6	20.2	55.7	8.8	8.5	0.44459	17.8941
B1K10	A143	A180	B	109.443	2.1	28.1	65.4	6.8	8.7	0.512053	15.4598
B2B9	A143	A180	B	158.887	2	8.1	41.6	7.9	9.1	0.397925	19.5934
B2C9	A143	A180	B	112.78	2.2	18.1	55.8	7.8	9.9	0.508379	15.5657
B3A3	A143	A180	B	136.667	2.1	5.6	39.6	8.3	11.3	0.48738	16.177
B4B5	A143	A180	B	143.61	2	1.7	23	8.2	12.8	0.494753	15.8828
C2A7	A143	A113	C	176.111	2.6	5	24.4	9.7	9.8	0.392739	20.2653
C2C7	A143	A113	C	142.222	2.3	13.8	41.9	8.4	8.5	0.397597	20.2706
C3B11	A143	A113	C	113.889	2.5	20.2	55.1	8.9	8.6	0.449688	17.7558
D1A3	A175	A139	D	131.943	2	15.5	49.7	6.8	9.6	0.465729	16.9583
D1B3	A175	A139	D	116.113	2	23	60.4	6.9	9.4	0.514288	15.383
D1C3	A175	A139	D	137.223	2.3	15.1	49.1	8.4	10	0.484031	16.38
D1J10	A175	A139	D	134.443	2.1	16.3	54.4	7.7	9.9	0.496792	15.8889
D1K10	A175	A139	D	119.723	2.1	12.5	44.3	7.6	10.1	0.464547	16.9505
D2A2	A175	A139	D	121.943	2.2	16.8	51.2	7.9	9.8	0.486026	16.3265
D2B2	A175	A139	D	114.723	2.3	21.6	56.3	8.3	9.3	0.491703	16.1398
D2I8	A175	A139	D	118.61	2.1	23.4	56.2	7.5	8.5	0.449357	17.4588
D2J8	A175	A139	D	120.833	2	19.4	55.8	7.2	9.1	0.468953	16.7912
D2J10	A175	A139	D	124.167	2.3	11.9	43.9	8.2	10.6	0.486168	16.2453
D2K3	A175	A139	D	120.837	2.1	16.8	53.3	7.6	10	0.501872	15.79
D2K8	A175	A139	D	126.387	2.1	14.1	44.7	7.9	9.5	0.436936	17.8105
D2K10	A175	A139	D	116.39	1.9	20.2	54.1	7.1	8.2	0.418513	18.7439
E1A4	A175	A91	E	127.778	2.4	7.6	34.9	8.1	11.5	0.487715	16.1304
E1K2	A175	A91	E	145.278	2.1	12.8	44	7.7	8.9	0.417136	19.236
F1A3	A149	A154	F	109.723	2.3	27.1	65.1	7.9	8.5	0.495676	15.9765
F1A5	A149	A154	F	117.22	2.1	23.5	59.6	7.2	9.1	0.494712	15.9231
F1B3	A149	A154	F	131.113	2.3	21	57	7.8	8.5	0.449841	17.6471
F1B5	A149	A154	F	115.277	2.2	20.4	55.1	7.9	9.3	0.484521	16.3978
F1C3	A149	A154	F	102.777	2.3	33.7	72.6	7.8	7.8	0.509972	15.6026
F2A3	A149	A154	F	113.61	2.2	22.7	58.6	7.6	8.7	0.470115	16.8621
F2A8	A149	A154	F	109.723	2.1	34.8	68.3	7.2	7.1	0.451118	17.5915
F2B3	A149	A154	F	115.277	2.2	29.9	63.8	7.8	7.5	0.439131	17.9067
F2C3	A149	A154	F	108.887	2.2	26.2	63.6	7.4	9	0.515956	15.3556
F3A10	A149	A154	F	129.443	2.4	25.9	61.4	8.2	8.4	0.469032	16.75
F3J10	A149	A154	F	110.553	2.3	25	63	8.1	9	0.509037	15.5556
F3K10	A149	A154	F	112.22	2.3	23.8	60.1	7.8	8.6	0.469431	16.7558
F4A1	A149	A154	F	88.3333	2	40	73.7	7	6.7	0.460132	17.0597
G1C3	A149	A146	G	123.33	2.1	14.1	46.8	7.7	9.5	0.445494	17.5895
G1D3	A149	A146	G	133.61	2.2	11.2	44.6	8.9	10.5	0.48188	16.4
G2C3	A149	A146	G	114.443	2.2	24.2	61.5	7.9	9.2	0.509281	15.4674
G2I4	A149	A146	G	121.947	2.1	13.3	46.5	7.4	9.8	0.461368	17.1633
G2I8	A149	A146	G	130.277	2.1	10.8	43.7	7.7	10.7	0.488557	16.215
G4A6	A149	A146	G	124.167	2.1	22.3	55.4	7.3	9	0.471603	16.7
G4B3	A149	A146	G	120.837	2.5	13.4	46.9	9	9.2	0.434867	18.2283
H1A3	A29	A63	H	97.7767	2.2	19.9	55.9	8.1	8.8	0.455192	17.2955
H1A8	A29	A63	H	125.557	2.1	7.9	35.3	7.6	10.3	0.437155	17.9417
H1A10	A29	A63	H	112.5	2.3	14.1	47.4	8.7	10.9	0.517826	15.2752
H1B5	A29	A63	H	113.057	2.3	11.6	42.3	8.5	10.1	0.458101	17.2376
H1C3	A29	A63	H	126.11	2.3	15.1	47.5	8.6	9.4	0.448011	17.5957
H1C5	A29	A63	H	93.3333	2.3	8.5	36.5	8.6	10	0.43339	18.3
H1C8	A29	A63	H	109.167	2.4	12	45.1	9.2	10.6	0.487885	16.1226
H2A2	A29	A63	H	133.333	2.2	8.1	36.4	8.2	9.9	0.42679	18.5354
H2A4	A29	A63	H	146.943	2.4	2.3	22.5	8.8	11.1	0.429507	18.3063
H2A8	A29	A63	H	144.443	2.3	8	33.1	8.2	10.2	0.436972	18.3235
H2B4	A29	A63	H	108.887	2.3	6.9	35.8	8.4	11.5	0.490884	16.113
H2C4	A29	A63	H	143.89	2.3	8.1	37.7	8.2	9.8	0.422817	18.5918
H2C8	A29	A63	H	122.22	2	4	29.8	7.3	11.5	0.465382	16.887
I1A5	A151	A3	I	100.833	2	10.6	40.9	7.5	11	0.492109	16.0455
I1A7	A151	A3	I	124.723	2.2	21.4	53.1	7.9	8.6	0.44146	17.8488
I1B5	A151	A3	I	93.3333	2.4	20	53.4	8.7	8.5	0.437428	18.1882
I1B7	A151	A3	I	94.4433	2.3	19.2	52.5	8.1	8.3	0.419487	18.8313
I1C3	A151	A3	I	112.223	2.1	16	47	7.7	8.9	0.426106	18.5393
I1C7	A151	A3	I	106.947	2.2	12.1	42.5	8.2	9	0.408369	19.2667
I2I10	A151	A3	I	107.5	2.1	14	46.1	7.7	9.9	0.466588	16.9596
J1I4	A151	A93	J	108.333	2.1	10.1	39.2	7.4	10.1	0.446165	17.6931
J1I10	A151	A93	J	122.5	2	15.1	49	8.6	10.2	0.48924	16.0686
J1J4	A151	A93	J	128.057	2.2	8	36.5	7.7	10.1	0.430013	18.1683
J1J8	A151	A93	J	130.277	2	25.4	58.7	7.4	7.7	0.421633	18.6883
J1K4	A151	A93	J	117.777	2.3	13.1	44.2	8.6	9.1	0.420959	18.7582
J2A3	A151	A93	J	129.723	2.3	12.1	44.6	8.7	10.1	0.464828	16.9604
J2A5	A151	A93	J	114.167	2	16	48.2	7.4	9.4	0.453253	17.4255
J2C1	A151	A93	J	126.943	2.1	12.1	44.1	7.9	9	0.413674	19.0889
K1J8	A157	A86	K	121.947	2.3	21.1	57.8	9.1	8.5	0.437981	17.5412
K1K8	A157	A86	K	127.5	2.4	20.8	58.8	9.1	8.6	0.454537	17.2558
K2B5	A157	A86	K	125.277	2.5	21.9	60	9.6	8.9	0.474232	16.4157
K2C9	A157	A86	K	131.11	2.2	17.4	50.5	8.7	8.5	0.421313	18.8353
K2I10	A157	A86	K	133.61	2.5	13.8	47.2	9.6	9.6	0.44606	17.3958
K2K3	A157	A86	K	99.7233	2.3	33.8	73	9	7.1	0.465807	17.0704
K2K8	A157	A86	K	143.61	2.6	5.1	28.4	9.8	11.3	0.45879	17.2124
L1I1	A141	A56	L	148.613	2.1	8.3	37.5	8.2	8.2	0.440141	22.2195
L1I3	A141	A56	L	146.113	2.2	7.7	34.8	8.3	8.3	0.472724	22.3494
L1I7	A141	A56	L	135	2.1	11.3	42.2	8	8	0.429846	21.8125
L1J7	A141	A56	L	157.777	2.1	10.9	37.4	8.1	8.1	0.35708	22.1852
L1K5	A141	A56	L	139.443	2.2	8.7	39.3	9.5	9.5	0.441852	18.9474
L2B4	A141	A56	L	137.78	2.2	11.6	41.8	8.2	8.2	0.455848	21.2927
L2C4	A141	A56	L	156.667	2.4	7.5	36.4	9.2	9.2	0.452246	20.0109
M1B4	A141	A144	M	167.78	2.4	1.7	21.2	8.4	8.4	0.396972	24.4167
M1I3	A141	A144	M	141.947	1.8	9.4	39.7	7.7	7.7	0.475811	23.2338
M1I11	A141	A144	M	146.667	2.2	7.3	36.4	8.2	8.2	0.471486	22.4756
M1K9	A141	A144	M	137.22	2.7	16.2	51.1	9.9	9.9	0.39904	16.2323
M2A6	A141	A144	M	148.613	2.9	17.9	53.3	10.7	10.7	0.422494	14.6542
M2B2	A141	A144	M	154.167	2.2	9.2	42.6	8.2	8.2	0.409852	21.4878
M2B4	A141	A144	M	149.167	2.5	6.6	36.9	9.7	9.7	0.500324	19.0206
O1I7	A152	A95	O	121.389	2.5	11.6	45.5	9	9.4	0.433189	18.1809
O1I11	A152	A95	O	124.722	2.1	13.2	46.9	9.2	9.6	0.452272	17.4896
R1A2	A52	A49	R	130.837	2.4	12.6	47.3	8.8	8.8	0.46126	19.1023
R1A4	A52	A49	R	156.943	2.3	9.4	40.2	9	9	0.425949	19.8222
R1B6	A52	A49	R	122.777	2.3	18.2	53.7	8.4	8.4	0.522279	18.5833
R1B8	A52	A49	R	146.387	2.1	9.1	39.7	7.9	7.9	0.462682	22.6835
R1C2	A52	A49	R	134.167	2.1	13.9	46.3	7.5	7.5	0.368617	22.3733
R1C4	A52	A49	R	144.443	2.3	10.8	43.4	8.4	8.4	0.437049	20.6905
R1C8	A52	A49	R	149.443	2.3	8.4	38.3	8.8	8.8	0.437427	20.6023
R2B3	A52	A49	R	135.83	2	12.9	44	7.5	7.5	0.400434	22.8133
R2C5	A52	A49	R	152.5	2.3	4.7	30.6	8.8	8.8	0.452803	21.8977
S1J7	A52	A95	S	119.72	2.4	10	43.3	8.9	10.5	0.47604	16.6381
S1K5	A52	A95	S	126.113	2.1	15.2	53.4	7.5	10.8	0.53361	14.7593
S1K7	A52	A95	S	148.333	2.3	16.9	55.1	8.4	8	0.403982	19.5
S2J3	A52	A95	S	156.113	2.3	9.4	43.4	8.5	9.3	0.421243	18.8387
S2J5	A52	A95	S	134.447	2.2	19.6	54.1	7.9	8.6	0.434788	17.9419
S2J7	A52	A95	S	140.557	2.4	29	81.7	8.9	6.4	0.432661	18.3281
S2K5	A52	A95	S	168.613	2.4	10.6	35.4	9.1	8.1	0.364607	22.4691
S4A7	A52	A95	S	116.113	2	10.8	43	8.1	10.1	0.456771	17.2475
S4A9	A52	A95	S	112.22	2.1	23.3	61.2	7.3	8.6	0.474161	16.686
S4B2	A52	A95	S	116.943	2.2	14.2	48.3	8.2	10.4	0.496305	15.9135
S4C2	A52	A95	S	111.943	2	18.9	52.5	7.4	10	0.498467	15.66
T3A2	A145	A87	T	113.056	1.8	8.5	30.4	6	9	0.390057	21.0111
T3A6	A145	A87	T	161.667	2.6	11.2	42.2	9	8.7	0.398011	20.069
T4B1	A145	A87	T	134.722	2.7	16.7	52	10	8.8	0.437099	18.1023
T4B7	A145	A87	T	97.5	2.3	23.1	61.3	8.5	7.9	0.431177	18.1772
T5B3	A145	A87	T	108.333	2.1	14	42.1	7.3	9.8	0.453098	17.5408
U1A6	A145	A156	U	135	2	6.2	33.7	7.7	10.2	0.428596	18.4412
U1B4	A145	A156	U	123.057	2.1	8.8	38.6	8	10.3	0.450029	17.534
U1B6	A145	A156	U	130.833	2.1	9.2	37.1	8.2	10	0.437566	18.17
U1B10	A145	A156	U	131.11	2.5	5.6	34.8	8.6	9.6	0.404156	19.5417
U1C6	A145	A156	U	107.223	2	4.9	28.2	7.8	12.2	0.492613	15.9754
U1C10	A145	A156	U	147.22	2.1	2.9	23.7	8.1	11.4	0.446242	17.6667
U2A2	A145	A156	U	144.723	2	3.6	26.1	8.1	11.5	0.458774	17.2435
U2B2	A145	A156	U	132.5	2.2	2.4	24.5	8.6	12.5	0.491667	16.088
U2B4	A145	A156	U	127.503	2	12.3	39.3	7.8	9.8	0.439344	18
U2B6	A145	A156	U	109.443	2.1	18.8	52.9	9.6	7.4	0.372108	21.1216
U2C6	A145	A156	U	151.947	2.3	3.4	23.9	8.7	10.6	0.414033	18.934
V1B6	A13	A85	V	115.556	2.2	12.8	44.3	8.3	10.2	0.470229	16.7549
V1C4	A13	A85	V	103.333	2.1	16.6	49.7	7.8	9.9	0.483882	16.3333
V2J3	A13	A85	V	109.722	2	28	63.2	7.1	8.4	0.485676	16.2857
V2J7	A13	A85	V	108.889	2.1	15.7	47.9	7.9	9.5	0.45268	17.3053
W1A6	A13	A9	W	123.889	2.4	20.7	56.8	8.3	8.3	0.438097	18.1325
X2I2	A120	A95	X	102.78	2.4	28.8	68.2	8.9	7.9	0.477142	16.5823
X2I4	A120	A95	X	121.663	2.5	19.7	56.4	9	9.1	0.467487	16.6923
X2K4	A120	A95	X	143.887	2.5	18.6	69.9	8.8	8.3	0.478596	16.8072
X3A4	A120	A95	X	144.443	2.1	22.8	61.2	7.3	8	0.434299	18
X3C4	A120	A95	X	114.443	2.1	27.2	62.9	7.5	7.8	0.449345	17.6795
X4A2	A120	A95	X	138.89	2.4	28.9	79.7	8.6	5.6	0.365362	21.3214
X4C4	A120	A95	X	138.057	2.4	14	49.5	8.9	9.2	0.439355	17.8804
X5C6	A120	A95	X	134.723	2.4	21.8	65.7	8.5	7.5	0.420158	18.7333
Y1A11	A120	A142	Y	140.277	2.4	10	41.8	8.4	10.9	0.48683	16.1651
Y1B11	A120	A142	Y	109.167	1.8	20.7	57.2	6.7	9.7	0.511819	15.4742
Y1C7	A120	A142	Y	154.443	2.3	14.9	50.3	8.5	8.3	0.397595	19.6145
Y2A5	A120	A142	Y	195.28	2.5	3.6	27.7	8.8	9.2	0.370204	21.3804
Y2C1	A120	A142	Y	134.723	2.1	13.3	49.3	7.2	9.8	0.459114	16.8776
Y3A7	A120	A142	Y	171.387	2.4	14.7	53.4	8.7	7.9	0.394151	20.2405
Y3A9	A120	A142	Y	189.167	2.3	2.7	25.1	8.4	10.1	0.404877	19.8218
Y3A11	A120	A142	Y	117.78	2.4	19.7	53.9	8.3	9.3	0.477481	16.6022
Y3K2	A120	A142	Y	182.497	2.3	6.3	39.4	9.5	9.3	0.387983	19.6022
Y4B5	A120	A142	Y	126.67	2.4	13.6	50.7	8.6	9.6	0.467253	17.0521
Y4C3	A120	A142	Y	112.78	2.2	15.8	53.8	8	10.2	0.5088	15.5294
Z1K4	A124	A101	Z	141.944	2.1	2	23.8	8.2	11.5	0.447968	17.5826
Z1K6	A124	A101	Z	135	2	2.5	25.8	7.8	12.5	0.491306	15.976
Z2A8	A124	A101	Z	123.889	2.3	15.2	48.1	8.7	9.1	0.434261	18.0989
Z2A10	A124	A101	Z	137.222	2.1	0.5	18.3	8.3	13	0.489644	16.0923
Z2B4	A124	A101	Z	169.444	1.9	0.2	15.5	8	12.3	0.457427	17.2602
Z2B8	A124	A101	Z	130.556	2.3	9.5	38.6	8.8	10.6	0.45539	16.9717
