# Supplementary material for: Genetically Improved Yeast Strains with Lower Ethanol Yield for the Wine Industry Generated Through a Two-Round Breeding Program
Source: J Fungi (Basel). 2025 Feb 11;11(2):137. doi: 10.3390/jof11020137 (PMC11855951; doi:10.3390/jof11020137)
Supplement: Supplementary file 1 [file jof-11-00137-s001.zip › Table_S4.xlsx]

## Sheet: Hoja1
Table S4. Oenological parameters of F3 population and control strain (EC1118).
F3 strain	Parental F2 strain 1	Parental F2 strain 2	F3 Family	CO2 loss (g/L)	Acetic acid produced (g/L)	Residual glucose (g/L)	Residual fructose (g/L)	Glicerol produced (g/L)	Ethanol produced (% ABV)	Ethanol yield (g ethanol/g sugar)	Potential alcohol (g/L sugar to obtain 1% ABV)
C1-1A3	Z1K4	C2A7	C1	128.867	2.36048	8.87013	49.0861	9.07661	9.87184	0.459597	17.2251
C1-1A9	Z1K4	C2A7	C1	120	2.16709	8.06154	46.2409	8.18261	9.14721	0.414065	18.9891
C1-1B3	Z1K4	C2A7	C1	147.533	2.51058	3.13869	27.306	9.8237	10.7335	0.433823	18.4055
C1-1C1	Z1K4	C2A7	C1	120.8	2.808	7.41185	45.9426	10.2799	10.0996	0.457688	17.2923
C1-1C5	Z1K4	C2A7	C1	156.4	2.19072	0.880099	19.9246	9.07178	12.0353	0.458434	17.2157
C1-1C9	Z1K4	C2A7	C1	126.1	2.18094	7.15954	43.6164	8.08749	10.3963	0.46127	17.0468
C1-1J1	Z1K4	C2A7	C1	136.933	2.26011	0.470426	15.3076	9.36086	12.8125	0.475973	16.5637
C1-2A2	Z1K4	C2A7	C1	154.433	2.35347	1.67085	21.6821	9.27178	11.0537	0.428319	18.5139
C1-2A8	Z1K4	C2A7	C1	133.9	2.03658	3.3971	29.2621	8.72058	10.3678	0.418283	18.8412
C1-2C4	Z1K4	C2A7	C1	135.833	2.06925	5.13635	37.5823	8.35999	10.8154	0.460334	17.1313
C1-2C8	Z1K4	C2A7	C1	128.067	1.87569	6.91274	39.6749	7.76718	9.94326	0.422871	18.2448
C2-1A4	Z1K4	H2C8	C2	132.2	1.88731	7.12236	35.6308	8.04512	10.2845	0.438713	18.0123
C2-1B2	Z1K4	H2C8	C2	139.7	1.9076	2.7339	27.0606	8.19001	11.9602	0.475621	16.5721
C2-1B4	Z1K4	H2C8	C2	154.167	2.09406	0.869452	19.5263	8.37974	11.0245	0.420876	18.8312
C2-2A3	Z1K4	H2C8	C2	130.833	1.83242	3.35409	29.7224	7.53515	10.8016	0.435574	18.0458
C2-2A7	Z1K4	H2C8	C2	124.733	1.92427	5.00839	36.6177	7.74006	11.2866	0.478071	16.5128
C2-2A9	Z1K4	H2C8	C2	131.4	1.62541	10.1616	38.9549	7.13992	10.9787	0.482295	16.2936
C2-2A11	Z1K4	H2C8	C2	140	1.99214	3.48851	29.047	8.28239	11.6347	0.469498	16.8001
C2-2B1	Z1K4	H2C8	C2	148.033	2.15157	6.95131	35.6232	8.73315	11.8235	0.504058	15.6828
C2-2C3	Z1K4	H2C8	C2	144.733	2.18177	10.5934	39.0717	8.68221	9.97824	0.441871	17.8724
C2-2C5	Z1K4	H2C8	C2	138.633	1.85749	3.04314	26.4592	7.39703	12.0124	0.477227	16.5244
C2-3I3	Z1K4	H2C8	C2	149.433	2.1215	2.30898	26.2223	8.81479	12.4704	0.495818	15.9954
C2-3I5	Z1K4	H2C8	C2	134.167	1.80951	3.36561	27.8256	7.95313	11.4934	0.460786	17.1237
C2-3I7	Z1K4	H2C8	C2	126.933	1.91562	8.08537	45.8431	7.95321	9.69124	0.437969	17.9617
C2-3J9	Z1K4	H2C8	C2	138.067	1.96111	3.92478	31.6437	7.20153	11.9272	0.488482	16.1339
C2-3K3	Z1K4	H2C8	C2	131.967	2.15469	3.83641	29.7649	8.01115	11.889	0.482922	16.3511
C2-3K9	Z1K4	H2C8	C2	144.467	1.98115	1.95316	23.0861	7.87025	11.0112	0.428481	18.4321
C3-1A9	Z2B4	U2B2	C3	126.933	1.77565	4.18408	33.3131	7.80925	11.8598	0.489536	16.0629
C3-1B3	Z2B4	U2B2	C3	129.7	1.88222	5.11853	39.7313	7.66486	11.361	0.489346	16.1209
C3-1B7	Z2B4	U2B2	C3	152.533	1.8776	0.657339	15.5168	7.91228	12.1286	0.451663	17.465
C3-1B9	Z2B4	U2B2	C3	118.6	1.6319	5.51998	36.7888	7.01386	11.859	0.503213	15.6583
C3-1C3	Z2B4	U2B2	C3	129.167	1.74877	5.63734	37.7652	7.43865	11.3215	0.483392	16.3051
C3-1C7	Z2B4	U2B2	C3	130.833	1.70003	4.71255	34.3227	7.59943	11.4524	0.477037	16.5
C3-2A10	Z2B4	U2B2	C3	154.433	1.97712	0.17632	14.1587	8.31789	12.3716	0.457108	17.2706
C3-2B2	Z2B4	U2B2	C3	143.067	1.91335	0.930584	17.7305	8.13603	12.6395	0.477125	16.5623
C3-2B10	Z2B4	U2B2	C3	136.667	1.85155	0.826066	19.8816	8.24704	12.8115	0.487636	16.1802
C3-2B11	Z2B4	U2B2	C3	138.6	1.91954	1.23785	21.3584	7.87517	12.279	0.471799	16.728
C4-2A2	Z2B4	R2C5	C4	136.933	1.86828	3.31417	27.1471	7.80945	12.5982	0.503334	15.6799
C4-2A6	Z2B4	R2C5	C4	130.3	1.92444	4.08711	33.1151	8.05171	11.8666	0.49001	16.0786
C4-2A8	Z2B4	R2C5	C4	121.1	1.67371	9.33793	49.4275	6.90436	10.3607	0.48425	16.3343
C4-2A10	Z2B4	R2C5	C4	124.167	2.20551	8.20564	52.4502	8.38383	11.0047	0.518866	15.2066
C4-2B4	Z2B4	R2C5	C4	130	1.7739	3.26384	31.3316	7.80509	12.5476	0.512105	15.4136
C4-2B8	Z2B4	R2C5	C4	138.9	1.86276	3.97054	30.1511	7.93152	11.896	0.483644	16.2977
C4-2C6	Z2B4	R2C5	C4	133.367	1.83444	4.32704	32.1293	7.82184	11.3769	0.470445	16.8362
C4-2C10	Z2B4	R2C5	C4	148.867	2.04217	7.83259	37.9031	8.51921	10.794	0.467468	16.8857
C4-2I1	Z2B4	R2C5	C4	132.467	2.05521	11.8407	44.5357	8.56057	10.8304	0.498325	15.8465
C4-2I3	Z2B4	R2C5	C4	151.4	1.88834	2.9024	24.2732	7.8907	11.1427	0.43966	18.0229
C4-2K1	Z2B4	R2C5	C4	152.233	2.02662	1.05989	21.0895	8.67185	10.611	0.406701	19.3998
C4-2K3	Z2B4	R2C5	C4	139.167	1.78462	2.42987	25.9384	7.7442	11.8515	0.468479	16.8445
C5-2B2	U1C10	Y3A9	C5	129.7	2.36056	4.9896	37.3804	8.96298	10.0585	0.431628	18.4551
C5-2C4	U1C10	Y3A9	C5	140.833	1.93931	1.06561	21.0665	8.6797	11.9532	0.458809	17.2228
C5-2C8	U1C10	Y3A9	C5	136.4	2.22225	2.61299	24.7477	9.43261	10.3236	0.406539	19.435
C5-2C10	U1C10	Y3A9	C5	137.767	1.74126	2.96609	30.3583	7.95898	12.204	0.495563	15.9517
C6-1A3	U1C10	H2A4	C6	147.767	1.83436	0	9.55956	8.1014	12.5874	0.454686	17.3539
C6-1B1	U1C10	H2A4	C6	143.333	2.16674	3.27255	30.5087	8.86815	11.0913	0.450951	17.511
C6-1B3	U1C10	H2A4	C6	148.867	1.97245	0.558904	17.8452	8.66719	10.6409	0.400218	19.6972
C6-2A6	U1C10	H2A4	C6	111.133	2.1126	9.69056	58.1069	9.77187	9.65559	0.476127	16.5917
C6-2A8	U1C10	H2A4	C6	145	1.81977	0.264995	13.4638	8.20813	13.3082	0.489937	16.1006
C6-2B2	U1C10	H2A4	C6	128.333	2.02156	4.74087	36.8056	7.91327	11.1987	0.474787	16.6496
C6-2B4	U1C10	H2A4	C6	140.833	1.99504	3.38624	30.185	8.32275	11.3953	0.460924	17.0622
C6-2C2	U1C10	H2A4	C6	129.167	2.10445	5.53199	41.2433	8.33421	11.083	0.481728	16.3516
C6-2C6	U1C10	H2A4	C6	174.433	1.8764	1.33247	17.9919	8.35448	12.1592	0.459523	17.162
C6-2C8	U1C10	H2A4	C6	110	2.05447	9.58884	57.6728	8.65466	9.69109	0.475393	16.5862
C6-2C10	U1C10	H2A4	C6	107.5	2.02348	13.3452	64.8175	8.58713	8.78675	0.460616	17.0526
C6-2D12	U1C10	H2A4	C6	103.633	1.89146	18.6336	75.46	8.35716	7.50826	0.441125	17.8345
C6-2I1	U1C10	H2A4	C6	118.9	1.97939	5.97143	41.6545	7.82924	10.665	0.468069	16.9127
C6-2I3	U1C10	H2A4	C6	143.867	1.74771	0.318131	15.1076	7.96577	12.7417	0.473047	16.6833
C6-2J1	U1C10	H2A4	C6	129.733	2.18631	5.67504	43.5098	8.53758	10.7445	0.473511	16.6425
C6-2K5	U1C10	H2A4	C6	151.133	2.01339	2.27256	23.4367	8.62807	11.923	0.464312	16.9664
C7-1A1	U2A2	Y2A5	C7	148.067	2.17709	7.66183	34.9954	9.0387	10.8303	0.457822	17.1134
C7-1A7	U2A2	Y2A5	C7	139.133	2.13087	7.86287	35.2912	8.95058	10.2289	0.436197	18.071
C7-1B3	U2A2	Y2A5	C7	128.333	2.16166	5.15042	31.0401	8.7907	11.7851	0.484611	16.2757
C7-1B5	U2A2	Y2A5	C7	168.9	2.11038	0.404502	17.193	8.90545	11.163	0.418908	18.8482
C7-1B7	U2A2	Y2A5	C7	156.933	2.09102	2.04104	18.2242	8.77746	9.76558	0.369295	21.2721
C7-1C1	U2A2	Y2A5	C7	139.167	2.01103	8.24441	37.9898	8.91959	10.1823	0.4437	17.8512
C7-2A2	U2A2	Y2A5	C7	163.333	1.94097	0.0999285	12.5919	8.29571	11.2383	0.411214	19.1584
C7-2B2	U2A2	Y2A5	C7	161.367	1.97447	0	8.82922	8.47433	12.129	0.437601	18.07
C7-2C2	U2A2	Y2A5	C7	171.4	1.88394	0	7.86476	8.37604	12.2109	0.438109	18.0278
C7-3A6	U2A2	Y2A5	C7	148.867	1.95873	0.816262	17.5375	8.64371	12.5059	0.469156	16.7637
C7-3B4	U2A2	Y2A5	C7	169.7	1.85255	0	6.63161	8.42003	12.5262	0.446528	17.6724
C7-3B6	U2A2	Y2A5	C7	154.7	1.9465	0.0897211	13.1204	8.63114	13.2601	0.487226	16.1982
C7-3B8	U2A2	Y2A5	C7	168.867	1.72029	0	6.72006	7.79228	12.9213	0.460971	17.1252
C7-3A10	U2A2	Y2A5	C7	180	2.10325	0.0731247	11.0294	8.73361	11.8107	0.429135	18.3646
C7-3C8	U2A2	Y2A5	C7	153.333	1.89654	1.58332	19.2898	8.26552	13.0332	0.496295	15.8922
C7-3C10	U2A2	Y2A5	C7	147.767	1.76804	0	7.80408	7.65416	13.733	0.49237	16.0341
C7-3J1	U2A2	Y2A5	C7	154.467	1.82629	0.037516	10.2449	8.11111	13.1469	0.477111	16.5603
C7-3K1	U2A2	Y2A5	C7	154.167	1.9098	1.04008	20.5118	8.39934	12.8681	0.491839	16.0434
C7-3K5	U2A2	Y2A5	C7	136.133	1.9189	4.29714	25.702	8.36218	12.5311	0.499107	15.8007
C8-1A3	U2A2	Z2A10	C8	145.033	2.05456	3.35155	26.5089	8.59091	12.6559	0.5047	15.656
C8-1C1	U2A2	Z2A10	C8	151.967	2.09328	2.47405	21.0056	8.5527	12.5238	0.48435	16.3306
C8-2B5	U2A2	Z2A10	C8	151.1	1.8086	0	8.39468	8.07522	14.0996	0.506698	15.5752
C8-2C5	U2A2	Z2A10	C8	141.133	1.94168	2.77677	25.2015	8.35764	12.6178	0.498104	15.8524
C9-2A6	U2C6	B4B5	C9	147.233	2.48568	6.50002	33.037	9.83799	11.1745	0.471819	16.8654
C9-2B2	U2C6	B4B5	C9	148.9	2.14608	0.524196	15.7537	8.78363	13.6155	0.508108	15.55
C9-3A11	U2C6	B4B5	C9	131.933	2.23788	6.84671	35.2671	9.02079	11.6218	0.493354	15.9946
C9-3B7	U2C6	B4B5	C9	142.767	2.19335	5.97638	32.2541	9.11607	10.8986	0.453921	17.4123
C9-3I3	U2C6	B4B5	C9	136.1	2.25713	8.452	38.0274	9.26704	11.0982	0.484601	16.3558
C10-1B1	U2C6	M1B4	C10	144.133	1.92121	5.18565	29.8389	9.18194	12.2209	0.500827	15.7906
C10-2A6	U2C6	M1B4	C10	117.233	2.14891	15.5984	50.6074	8.91042	9.63831	0.470346	16.7866
C10-2C2	U2C6	M1B4	C10	154.467	2.17948	2.56778	25.3654	8.63441	12.2551	0.482664	16.3252
C10-2I5	U2C6	M1B4	C10	148.367	2.24539	2.46941	18.9079	9.08115	12.0641	0.462298	17.127
C11-1A3	H2A4	Z1K6	C11	139.7	2.11776	5.45546	32.0884	9.05885	12.1251	0.502126	15.7076
C11-1A5	H2A4	Z1K6	C11	138.6	1.95737	5.35591	34.0398	8.40402	11.9991	0.502067	15.7182
C11-1A7	H2A4	Z1K6	C11	122.533	2.21138	15.2131	49.6225	8.86783	10.5878	0.5141	15.4105
C11-1B1	H2A4	Z1K6	C11	134.133	2.01599	9.18022	37.0054	8.1682	11.1547	0.484163	16.2994
C11-1B7	H2A4	Z1K6	C11	123.067	2.24925	11.7718	43.1653	9.08889	10.5967	0.485495	16.3318
C11-1C1	H2A4	Z1K6	C11	136.4	1.98637	8.88109	39.6269	8.20654	11.1074	0.489054	16.1597
C11-1C3	H2A4	Z1K6	C11	147.533	2.13968	2.57612	24.6672	8.50467	11.9346	0.466963	16.8214
C11-1C5	H2A4	Z1K6	C11	132.5	2.38085	9.70669	41.1595	9.39079	11.2586	0.501378	15.7332
C11-1C7	H2A4	Z1K6	C11	147.233	1.72484	2.88861	26.7533	7.28069	11.534	0.458495	17.1977
C11-2A4	H2A4	Z1K6	C11	141.367	1.96399	13.6279	45.9696	7.93153	9.64738	0.45361	17.4558
C11-2B4	H2A4	Z1K6	C11	151.133	2.2994	3.21578	25.8532	9.34487	11.6699	0.465201	17.0465
C12-1A1	H2A4	U1C6	C12	155	1.99786	0	8.3242	8.72832	12.7834	0.459333	17.1844
C12-1A5	H2A4	U1C6	C12	146.667	2.11539	0.809974	19.4422	9.05474	11.3974	0.431736	18.2277
C12-1A9	H2A4	U1C6	C12	150.033	2.02289	0.222572	16.3988	8.88905	12.347	0.461454	17.1198
C12-1A11	H2A4	U1C6	C12	164.2	2.04911	0.0829174	12.6633	8.86831	13.1029	0.479982	16.428
C12-1B3	H2A4	U1C6	C12	155.567	2.07916	3.47485	27.1843	9.2638	11.6995	0.466997	16.8675
C12-1B5	H2A4	U1C6	C12	156.4	1.94242	0	10.2853	8.42575	12.9215	0.46853	16.8491
C12-1B9	H2A4	U1C6	C12	142.767	1.93045	3.18928	24.8856	8.68242	12.9977	0.513076	15.3816
C12-1K4	H2A4	U1C6	C12	153.9	1.86177	0.767093	17.7395	8.30626	13.189	0.497129	15.8839
EC1118	-	-	-	168.056	2.09708	3.89881	17.5923	9.06059	12.605	0.482061	16.3831
