# Supplementary material for: Genetically Improved Yeast Strains with Lower Ethanol Yield for the Wine Industry Generated Through a Two-Round Breeding Program
Source: J Fungi (Basel). 2025 Feb 11;11(2):137. doi: 10.3390/jof11020137 (PMC11855951; doi:10.3390/jof11020137)
Supplement: Supplementary file 1 [file jof-11-00137-s001.zip › Table_S5.xlsx]

## Sheet: Hoja1
Table S5. Relative SO2 resistance values of selected improved strains.
Strain	Relative SO2 resistance (%)
	0 ppm	20 ppm	40 ppm	60 ppm	80 ppm	100 ppm
C1-1C5	100	69.025	10.7461	2.52646	0.98692	0.273573
C2-1B4	100	76.758	55.5885	17.2193	1.20824	1.02541
C3-1B7	100	54.7734	32.7869	4.66731	2.0094	1.196
C3-2A10	100	71.6431	34.3195	3.2772	1.14201	1.15976
C6-1B3	100	51.4548	15.3316	1.24168	1.36907	1.48047
C6-2C6	100	37.7333	17.2893	7.97879	0.673738	0.129778
C7-1B5	100	32.9726	33.9627	24.0847	12.6595	0.960396
C7-1B7	100	75.4667	56.1641	31.5897	11.1856	11.8523
C7-2A2	100	65.0252	41.5221	2.12759	1.41718	1.30386
C7-2B2	100	76.5365	69.5598	34.0116	11.8002	2.99211
C7-2C2	100	64.1669	31.9059	27.069	8.10739	19.665
C7-3A10	100	84.5745	74.9386	56.0966	13.1731	24.509
C7-3A6	100	42.9936	33.2099	4.15124	4.37537	0.367765
C7-3B4	100	22.3088	41.6144	17.7037	3.1261	3.87315
C10-2I5	100	48.4637	59.0978	79.9956	79.9303	24.9074
C12-1A5	100	37.6214	18.2306	10.6068	5.80583	1.21772
C12-1A9	100	20.246	0.816673	0.278797	0.548223	0.147638
EC1118	100	67.1874	69.3662	56.497	46.3924	35.6074
