# Supplementary material for: Genetically Improved Yeast Strains with Lower Ethanol Yield for the Wine Industry Generated Through a Two-Round Breeding Program
Source: J Fungi (Basel). 2025 Feb 11;11(2):137. doi: 10.3390/jof11020137 (PMC11855951; doi:10.3390/jof11020137)
Supplement: Supplementary file 1 [file jof-11-00137-s001.zip › Table_S6.xlsx]

## Sheet: Hoja1
Table S6. Results by attribute of the descriptive test of the wines produced with the selected improved strains.
Attribute	Sauvignon blanc	Carmenere
Mineral	2.1 ± 0.2	0.4 ± 0.2
General aroma	2.9 ± 0.4	3.0 ± 0.2
Spice	1.5 ± 0.2	2.3 ± 0.1
Floral	1.8 ± 0.3	1.5 ± 0.3
Strawberry	0.2 ± 0.2	1.8 ± 0.3
Ripe fruit	0.7 ± 0.2	2.7 ± 0.4
Vegetable	2.4 ± 0.4	2.0 ± 0.1
Reduced	0.4 ± 0.4	0.6 ± 0.4
Bitterness	1.2 ± 0.3	1.2 ± 0.3
Acidity	3.2 ± 0.2	1.9 ± 0.2
Alcohol	2.2 ± 0.1	2.3 ± 0.3
Sweetness	1.5 ± 0.1	2.1 ± 0.2
Structure	N.D.	2.4 ± 0.2
Persistence	N.D.	2.6 ± 0.2
N.D.: Not determined. All values correspond to the mean value ± their standard deviation (SD) of the values obtained for the six selected improved strains taken together.
